# Supplementary material for: NcPuf1 Is a Key Virulence Factor in Neospora caninum
Source: Pathogens. 2020 Dec 2;9(12):1019. doi: 10.3390/pathogens9121019 (PMC7761618; doi:10.3390/pathogens9121019)
Supplement: Supplementary file 1 [file pathogens-09-01019-s001.zip]

Archive with 2 entries (2 files):
- Table S1.doc
- Figure S1.doc
